# Supplementary material for: Factors Associated with Uptake of Routine Measles-Containing Vaccine Doses among Young Children, Oromia Regional State, Ethiopia, 2021
Source: Vaccines (Basel). 2024 Jul 11;12(7):762. doi: 10.3390/vaccines12070762 (PMC11281473; doi:10.3390/vaccines12070762)
Supplement: Supplementary file 1 [file vaccines-12-00762-s001.zip]

Archive with 1 entries (1 files):
- vaccines-3008443-supplementary.pdf
